# Supplementary material for: Dung-Induced Soil Microbial Community Coalescence Driven by Different Dung Sources: Impacts on Community Shifts and Assembly Mechanisms in Grassland Soils
Source: Microorganisms. 2026 Jul 8;14(7):1493. doi: 10.3390/microorganisms14071493 (PMC13413853; doi:10.3390/microorganisms14071493)
Supplement: Supplementary file 1 [file microorganisms-14-01493-s001.zip]

Archive with 1 entries (1 files):
- microorganisms-4337348-supplementary.pdf
